# Supplementary material for: Patterns of Orchid Diversity and Their Potential Habitat Under Climate Change in Chongqing, China
Source: Biology (Basel). 2026 Feb 18;15(4):351. doi: 10.3390/biology15040351 (PMC12938498; doi:10.3390/biology15040351)
Supplement: Supplementary file 1 [file biology-15-00351-s001.zip]

Archive with 1 entries (1 files):
- biology-4148604-supplementary.xlsx
