# Supplementary material for: Patterns of Orchid Diversity and Their Potential Habitat Under Climate Change in Chongqing, China
Source: Biology (Basel). 2026 Feb 18;15(4):351. doi: 10.3390/biology15040351 (PMC12938498; doi:10.3390/biology15040351)
Supplement: Supplementary file 1 [file biology-15-00351-s001.zip › biology-4148604-supplementary.xlsx]

## Sheet: Table S1
Supplementary Table S1. Georeferenced occurrence records of Orchidaceae Table
species	Long/°	Lat/°	Altitude/m	Source	Lifestyle
Cymbidium goeringii (Rchb. f.) Rchb. F.	108.725	31.9289	1360	External acquisition	Terrestrial type
Cymbidium goeringii (Rchb. f.) Rchb. F.	108.74	31.9287	1360	External acquisition	Terrestrial type
Platanthera japonica (Thunb. ex A. Murray) Lindl.	108.725	31.9288	1360	External acquisition	Terrestrial type
Platanthera japonica (Thunb. ex A. Murray) Lindl.	108.725	31.9277	1360	External acquisition	Terrestrial type
Platanthera japonica (Thunb. ex A. Murray) Lindl.	108.724	31.9276	1360	External acquisition	Terrestrial type
Cymbidium goeringii (Rchb. f.) Rchb. F.	108.721	31.9277	1360	External acquisition	Terrestrial type
Platanthera japonica (Thunb. ex A. Murray) Lindl.	108.721	31.9279	1360	External acquisition	Terrestrial type
Cymbidium goeringii (Rchb. f.) Rchb. F.	108.717	31.9297	1360	External acquisition	Terrestrial type
Platanthera japonica (Thunb. ex A. Murray) Lindl.	108.717	31.9297	1360	External acquisition	Terrestrial type
Platanthera japonica (Thunb. ex A. Murray) Lindl.	108.711	31.925	1360	External acquisition	Terrestrial type
Platanthera japonica (Thunb. ex A. Murray) Lindl.	108.634	31.9616	1079	External acquisition	Terrestrial type
Cymbidium goeringii (Rchb. f.) Rchb. F.	108.634	31.9614	1079	External acquisition	Terrestrial type
Gastrodia elata Bl.	110.157	31.2925	1989	External acquisition	Saprophytic type
Cypripedium calceolus L.	110.09	31.2882	1735	External acquisition	Terrestrial type
Calanthe davidii Franch.	110.09	31.2882	1735	External acquisition	Terrestrial type
Calanthe davidii Franch.	106.288	29.9735	230	External acquisition	Terrestrial type
Epipactis mairei Schltr.	106.288	29.9735	230	External acquisition	Terrestrial type
Cypripedium calceolus L.	106.294	29.9695	262	External acquisition	Terrestrial type
Calanthe davidii Franch.	110.04	31.2855	904	External acquisition	Terrestrial type
Cephalanthera erecta (Thunb.) Bl.	110.04	31.2855	904	External acquisition	Terrestrial type
Calanthe davidii Franch.	110.091	31.275	1735	External acquisition	Terrestrial type
Calanthe R. Br.	110.097	31.3061	1492	External acquisition	Terrestrial type
Calanthe R. Br.	110.096	31.3056	1492	External acquisition	Terrestrial type
Calanthe R. Br.	110.096	31.3056	1492	External acquisition	Terrestrial type
Calanthe R. Br.	110.096	31.3056	1492	External acquisition	Terrestrial type
Calanthe R. Br.	110.101	31.3049	1492	External acquisition	Terrestrial type
Cymbidium goeringii (Rchb. f.) Rchb. F.	110.101	31.3049	1492	External acquisition	Terrestrial type
Calanthe R. Br.	110.097	31.3061	1492	External acquisition	Terrestrial type
Calanthe R. Br.	110.097	31.3061	1492	External acquisition	Terrestrial type
Cypripedium macranthos Sw.	110.078	31.2396	1345	External acquisition	Terrestrial type
Calanthe R. Br.	110.078	31.2396	1345	External acquisition	Terrestrial type
Calanthe R. Br.	110.078	31.2396	1345	External acquisition	Terrestrial type
Calanthe R. Br.	110.078	31.2396	1345	External acquisition	Terrestrial type
Epipactis mairei Schltr.	110.078	31.2396	1345	External acquisition	Terrestrial type
Cypripedium L.	110.078	31.2396	1345	External acquisition	Terrestrial type
Cypripedium L.	110.066	31.2975	1339	External acquisition	Terrestrial type
Calanthe davidii Franch.	110.066	31.2975	1339	External acquisition	Terrestrial type
Cypripedium macranthos Sw.	110.069	31.3011	1339	External acquisition	Terrestrial type
Epipactis mairei Schltr.	110.069	31.3011	1339	External acquisition	Terrestrial type
Calanthe R. Br.	110.069	31.3011	1339	External acquisition	Terrestrial type
Cypripedium L.	110.067	31.3015	1339	External acquisition	Terrestrial type
Cypripedium L.	110.067	31.3021	1339	External acquisition	Terrestrial type
Cypripedium L.	110.067	31.3021	1339	External acquisition	Terrestrial type
Cypripedium L.	110.067	31.3024	1339	External acquisition	Terrestrial type
Cypripedium L.	110.067	31.1357	834	External acquisition	Terrestrial type
Cypripedium L.	110.067	31.3024	1339	External acquisition	Terrestrial type
Calanthe davidii Franch.	110.067	31.3026	1339	External acquisition	Terrestrial type
Cypripedium L.	110.067	31.3026	1339	External acquisition	Terrestrial type
Cypripedium L.	110.066	31.3025	1339	External acquisition	Terrestrial type
Cypripedium L.	110.066	31.3025	1339	External acquisition	Terrestrial type
Calanthe davidii Franch.	110.066	31.3025	1339	External acquisition	Terrestrial type
Platanthera minor (Miq.) Rchb. F.	110.066	31.3029	1339	External acquisition	Terrestrial type
Cymbidium goeringii (Rchb. f.) Rchb. F.	110.067	31.3032	1339	External acquisition	Terrestrial type
Calanthe davidii Franch.	110.067	31.3032	1339	External acquisition	Terrestrial type
Epipactis mairei Schltr.	110.068	31.3047	1339	External acquisition	Terrestrial type
Cymbidium goeringii (Rchb. f.) Rchb. F.	110.087	31.2498	1041	External acquisition	Terrestrial type
Cymbidium goeringii (Rchb. f.) Rchb. F.	110.087	31.2499	1041	External acquisition	Terrestrial type
Cymbidium goeringii (Rchb. f.) Rchb. F.	110.087	31.2499	1041	External acquisition	Terrestrial type
Cephalanthera erecta (Thunb.) Bl.	110.087	31.2499	1041	External acquisition	Terrestrial type
Cymbidium goeringii (Rchb. f.) Rchb. F.	110.087	31.2499	1041	External acquisition	Terrestrial type
Cymbidium goeringii (Rchb. f.) Rchb. F.	110.087	31.2498	1041	External acquisition	Terrestrial type
Calanthe davidii Franch.	110.087	31.2498	1041	External acquisition	Terrestrial type
Cephalanthera erecta (Thunb.) Bl.	110.087	31.2498	1041	External acquisition	Terrestrial type
Platanthera Rich.	110.088	31.2478	1041	External acquisition	Terrestrial type
Cymbidium goeringii (Rchb. f.) Rchb. F.	110.088	31.2498	1041	External acquisition	Terrestrial type
Cymbidium goeringii (Rchb. f.) Rchb. F.	110.088	31.2479	1041	External acquisition	Terrestrial type
Gastrodia elata Bl.	110.081	31.256	1406	External acquisition	Saprophytic type
Calanthe davidii Franch.	110.058	31.2796	1406	External acquisition	Terrestrial type
Liparis campylostalix Rchb. f.	110.058	31.2796	1406	External acquisition	Terrestrial type
Cymbidium goeringii (Rchb. f.) Rchb. F.	110.058	31.2796	1406	External acquisition	Terrestrial type
Cypripedium japonicum Thunb.	110.058	31.2797	1406	External acquisition	Terrestrial type
Goodyera schlechtendaliana Rchb. F.	110.058	31.2797	1406	External acquisition	Terrestrial type
Liparis campylostalix Rchb. f.	110.058	31.2796	1406	External acquisition	Terrestrial type
Goodyera schlechtendaliana Rchb. F.	110.058	31.2796	1406	External acquisition	Terrestrial type
Goodyera schlechtendaliana Rchb. F.	110.058	31.2794	1406	External acquisition	Terrestrial type
Goodyera schlechtendaliana Rchb. F.	110.058	31.2795	1406	External acquisition	Terrestrial type
Cymbidium goeringii (Rchb. f.) Rchb. F.	110.057	31.2793	1406	External acquisition	Terrestrial type
Cymbidium goeringii (Rchb. f.) Rchb. F.	110.057	31.2794	1406	External acquisition	Terrestrial type
Cymbidium goeringii (Rchb. f.) Rchb. F.	110.058	31.2792	1406	External acquisition	Terrestrial type
Cymbidium goeringii (Rchb. f.) Rchb. F.	110.055	31.2683	1406	External acquisition	Terrestrial type
Platanthera minor (Miq.) Rchb. F.	110.055	31.2683	1406	External acquisition	Terrestrial type
Cymbidium goeringii (Rchb. f.) Rchb. F.	110.055	31.2683	1406	External acquisition	Terrestrial type
Platanthera minor (Miq.) Rchb. F.	110.113	31.369	1433	External acquisition	Terrestrial type
Platanthera minor (Miq.) Rchb. F.	110.113	31.369	1433	External acquisition	Terrestrial type
Cymbidium goeringii (Rchb. f.) Rchb. F.	110.113	31.369	1433	External acquisition	Terrestrial type
Cymbidium goeringii (Rchb. f.) Rchb. F.	110.113	31.369	1433	External acquisition	Terrestrial type
Platanthera minor (Miq.) Rchb. F.	110.113	31.369	1433	External acquisition	Terrestrial type
Cymbidium goeringii (Rchb. f.) Rchb. F.	110.113	31.3691	1433	External acquisition	Terrestrial type
Cymbidium goeringii (Rchb. f.) Rchb. F.	110.113	31.3691	1433	External acquisition	Terrestrial type
Cymbidium goeringii (Rchb. f.) Rchb. F.	110.113	31.3691	1433	External acquisition	Terrestrial type
Cymbidium goeringii (Rchb. f.) Rchb. F.	110.113	31.369	1433	External acquisition	Terrestrial type
Cymbidium goeringii (Rchb. f.) Rchb. F.	110.113	31.3691	1433	External acquisition	Terrestrial type
Cymbidium goeringii (Rchb. f.) Rchb. F.	110.113	31.3691	1433	External acquisition	Terrestrial type
Platanthera minor (Miq.) Rchb. F.	110.113	31.3691	1433	External acquisition	Terrestrial type
Cymbidium goeringii (Rchb. f.) Rchb. F.	110.113	31.3692	1433	External acquisition	Terrestrial type
Cymbidium goeringii (Rchb. f.) Rchb. F.	110.113	31.3692	1433	External acquisition	Terrestrial type
Cymbidium goeringii (Rchb. f.) Rchb. F.	110.113	31.3692	1433	External acquisition	Terrestrial type
Cephalanthera erecta (Thunb.) Bl.	110.113	31.3692	1433	External acquisition	Terrestrial type
Cymbidium goeringii (Rchb. f.) Rchb. F.	110.112	31.3694	1433	External acquisition	Terrestrial type
Cymbidium goeringii (Rchb. f.) Rchb. F.	110.112	31.3694	1433	External acquisition	Terrestrial type
Cymbidium goeringii (Rchb. f.) Rchb. F.	110.112	31.3694	1433	External acquisition	Terrestrial type
Cymbidium goeringii (Rchb. f.) Rchb. F.	110.112	31.3694	1433	External acquisition	Terrestrial type
Cymbidium goeringii (Rchb. f.) Rchb. F.	110.112	31.3694	1433	External acquisition	Terrestrial type
Cymbidium goeringii (Rchb. f.) Rchb. F.	110.112	31.3695	1433	External acquisition	Terrestrial type
Cymbidium goeringii (Rchb. f.) Rchb. F.	110.112	31.3698	1433	External acquisition	Terrestrial type
Hemipilia henryi Rolfe	110.102	31.359	1433	External acquisition	Terrestrial type
Calanthe davidii Franch.	110.101	31.358	1433	External acquisition	Terrestrial type
Cymbidium goeringii (Rchb. f.) Rchb. F.	110.101	31.3563	1433	External acquisition	Terrestrial type
Hemipilia henryi Rolfe	110.102	31.3563	1433	External acquisition	Terrestrial type
Cymbidium goeringii (Rchb. f.) Rchb. F.	110.102	31.3562	1433	External acquisition	Terrestrial type
Cymbidium faberi Rolfe	110.102	31.3562	1433	External acquisition	Terrestrial type
Cymbidium goeringii (Rchb. f.) Rchb. F.	110.103	31.3543	1433	External acquisition	Terrestrial type
Cymbidium goeringii (Rchb. f.) Rchb. F.	110.103	31.3543	1433	External acquisition	Terrestrial type
Cymbidium goeringii (Rchb. f.) Rchb. F.	110.103	31.3542	1433	External acquisition	Terrestrial type
Calanthe davidii Franch.	110.103	31.3543	1433	External acquisition	Terrestrial type
Cymbidium goeringii (Rchb. f.) Rchb. F.	110.103	31.3542	1433	External acquisition	Terrestrial type
Cymbidium goeringii (Rchb. f.) Rchb. F.	110.103	31.3542	1433	External acquisition	Terrestrial type
Cymbidium goeringii (Rchb. f.) Rchb. F.	110.103	31.3542	1433	External acquisition	Terrestrial type
Cymbidium goeringii (Rchb. f.) Rchb. F.	110.103	31.3542	1433	External acquisition	Terrestrial type
Cymbidium goeringii (Rchb. f.) Rchb. F.	110.103	31.3541	1433	External acquisition	Terrestrial type
Cymbidium goeringii (Rchb. f.) Rchb. F.	110.104	31.3539	1433	External acquisition	Terrestrial type
Cymbidium goeringii (Rchb. f.) Rchb. F.	110.104	31.3539	1433	External acquisition	Terrestrial type
Cymbidium goeringii (Rchb. f.) Rchb. F.	110.106	31.3527	1433	External acquisition	Terrestrial type
Cymbidium goeringii (Rchb. f.) Rchb. F.	110.106	31.3526	1433	External acquisition	Terrestrial type
Cymbidium goeringii (Rchb. f.) Rchb. F.	110.106	31.3526	1433	External acquisition	Terrestrial type
Cymbidium goeringii (Rchb. f.) Rchb. F.	110.107	31.3514	1433	External acquisition	Terrestrial type
Platanthera minor (Miq.) Rchb. F.	110.108	31.351	1433	External acquisition	Terrestrial type
Cymbidium goeringii (Rchb. f.) Rchb. F.	110.108	31.351	1433	External acquisition	Terrestrial type
Cymbidium goeringii (Rchb. f.) Rchb. F.	110.108	31.3512	1433	External acquisition	Terrestrial type
Cymbidium goeringii (Rchb. f.) Rchb. F.	110.108	31.3512	1433	External acquisition	Terrestrial type
Platanthera minor (Miq.) Rchb. F.	110.113	31.353	1433	External acquisition	Terrestrial type
Platanthera minor (Miq.) Rchb. F.	110.113	31.353	1433	External acquisition	Terrestrial type
Spiranthes sinensis (Pers.) Ames	110.101	31.3622	1433	External acquisition	Terrestrial type
Platanthera minor (Miq.) Rchb. F.	110.115	31.3531	1433	External acquisition	Terrestrial type
Platanthera minor (Miq.) Rchb. F.	110.115	31.3531	1433	External acquisition	Terrestrial type
Changnienia amoena S. S. Chien	110.115	31.3531	1433	External acquisition	Terrestrial type
Cymbidium goeringii (Rchb. f.) Rchb. F.	110.115	31.3527	1433	External acquisition	Terrestrial type
Cymbidium goeringii (Rchb. f.) Rchb. F.	110.115	31.3527	1433	External acquisition	Terrestrial type
Cypripedium henryi Rolfe	110.115	31.3526	1433	External acquisition	Terrestrial type
Cymbidium goeringii (Rchb. f.) Rchb. F.	110.114	31.3525	1433	External acquisition	Terrestrial type
Cymbidium goeringii (Rchb. f.) Rchb. F.	110.114	31.3525	1433	External acquisition	Terrestrial type
Cymbidium goeringii (Rchb. f.) Rchb. F.	110.114	31.3524	1433	External acquisition	Terrestrial type
Cephalanthera erecta (Thunb.) Bl.	110.114	31.3519	1433	External acquisition	Terrestrial type
Platanthera japonica (Thunb. ex A. Murray) Lindl.	110.113	31.3541	1433	External acquisition	Terrestrial type
Platanthera japonica (Thunb. ex A. Murray) Lindl.	110.112	31.3538	1433	External acquisition	Terrestrial type
Platanthera japonica (Thunb. ex A. Murray) Lindl.	110.112	31.3536	1433	External acquisition	Terrestrial type
Cephalanthera erecta (Thunb.) Bl.	110.112	31.3532	1433	External acquisition	Terrestrial type
Platanthera japonica (Thunb. ex A. Murray) Lindl.	110.112	31.3532	1433	External acquisition	Terrestrial type
Platanthera japonica (Thunb. ex A. Murray) Lindl.	110.112	31.353	1433	External acquisition	Terrestrial type
Cephalanthera erecta (Thunb.) Bl.	110.112	31.3538	1433	External acquisition	Terrestrial type
Cephalanthera erecta (Thunb.) Bl.	110.112	31.3538	1433	External acquisition	Terrestrial type
Cephalanthera erecta (Thunb.) Bl.	110.112	31.3538	1433	External acquisition	Terrestrial type
Cymbidium goeringii (Rchb. f.) Rchb. F.	110.109	31.3539	1433	External acquisition	Terrestrial type
Cymbidium goeringii (Rchb. f.) Rchb. F.	110.109	31.354	1433	External acquisition	Terrestrial type
Cymbidium goeringii (Rchb. f.) Rchb. F.	110.109	31.3541	1433	External acquisition	Terrestrial type
Cymbidium goeringii (Rchb. f.) Rchb. F.	110.109	31.3544	1433	External acquisition	Terrestrial type
Ajuga nipponensis Makino	109.999	31.3108	876	External acquisition	Terrestrial type
Bletilla striata (Thunb. ex A. Murray) Rchb. f.	109.999	31.3109	876	External acquisition	Terrestrial type
Spiranthes sinensis (Pers.) Ames	110.036	31.3942	1846	External acquisition	Terrestrial type
Calanthe R. Br.	110.032	31.393	1846	External acquisition	Terrestrial type
Cymbidium goeringii (Rchb. f.) Rchb. F.	108.721	31.9317	1360	External acquisition	Terrestrial type
Cephalanthera erecta (Thunb.) Bl.	108.729	31.9361	1360	External acquisition	Terrestrial type
Cephalanthera falcata (Thunb. ex A. Murray) Blume	108.725	31.9356	1360	External acquisition	Terrestrial type
Platanthera japonica (Thunb. ex A. Murray) Lindl.	108.733	31.9333	1360	External acquisition	Terrestrial type
Platanthera japonica (Thunb. ex A. Murray) Lindl.	108.725	31.9306	1360	External acquisition	Terrestrial type
Cymbidium goeringii (Rchb. f.) Rchb. F.	108.647	31.9588	1079	External acquisition	Terrestrial type
Bulbophyllum Thouars	108.655	31.6711	1166	External acquisition	Epiphytic type
Cypripedium japonicum Thunb.	108.658	31.6679	1166	External acquisition	Terrestrial type
Platanthera ussuriensis (Regel & Maack) Maxim.	108.655	31.6652	1810	External acquisition	Terrestrial type
Habenaria Willd.	108.661	31.6815	1166	External acquisition	Terrestrial type
Calanthe davidii Franch.	109.274	31.5736	1521	External acquisition	Terrestrial type
Epipactis mairei Schltr.	108.954	31.7317	1246	External acquisition	Terrestrial type
Epipactis mairei Schltr.	108.799	31.7603	1638	External acquisition	Terrestrial type
Spiranthes sinensis (Pers.) Ames	108.99	31.8419	1454	External acquisition	Terrestrial type
Galeola Lour.	108.2	30.25	1027	External acquisition	Subshrub type
Galeola lindleyana (Hook. f. & Thomson) Rchb. f.	108.408	30.1736	1640	External acquisition	Subshrub type
Ponerorchis gracilis (Blume) X. H. Jin, Schuit. & W. T. Jin	108.448	30.2508	1414	External acquisition	Terrestrial type
Cephalanthera longifolia (L.) Fritsch	108.433	30.25	1493	External acquisition	Terrestrial type
Calanthe tricarinata Lindl.	108.408	30.1736	1640	External acquisition	Terrestrial type
Liparis distans C. B. Clarke	109.999	30.905	660	External acquisition	Epiphytic type
Platanthera minor (Miq.) Rchb. F.	108.758	31.7797	1527	External acquisition	Terrestrial type
Herminium lanceum (Thunb. ex Sw.) Vuijk	108.569	31.9694	894	External acquisition	Terrestrial type
Cremastra appendiculata (D. Don) Makino	108.578	32.1122	1829	External acquisition	Terrestrial type
Epipactis mairei Schltr.	108.719	32.0214	1705	External acquisition	Terrestrial type
Epipactis mairei Schltr.	108.806	32.0111	1834	External acquisition	Terrestrial type
Epipactis mairei Schltr.	108.954	31.8428	1246	External acquisition	Terrestrial type
Spiranthes sinensis (Pers.) Ames	108.743	31.9283	1360	External acquisition	Terrestrial type
Gastrodia elata Bl.	108.552	31.9225	1419	External acquisition	Saprophytic type
Cypripedium henryi Rolfe	108.758	31.7797	1527	External acquisition	Terrestrial type
Bletilla formosana (Hayata) Schltr.	107.198	28.9944	1712	External acquisition	Terrestrial type
Pleione bulbocodioides (Franch.) Rolfe	107.185	29.0411	1972	External acquisition	Semi-epiphytic type
Spiranthes sinensis (Pers.) Ames	107.379	28.9333	890	External acquisition	Terrestrial type
Cephalanthera nanchuanica (S. C. Chen) X. H. Jin & Xiang X. G	107.196	29.0522	1256	External acquisition	Terrestrial type
Cephalanthera falcata (Thunb. ex A. Murray) Blume	107.201	29.0533	1256	External acquisition	Terrestrial type
Cephalanthera falcata (Thunb. ex A. Murray) Blume	108.377	30.2296	1539	External acquisition	Terrestrial type
Bletilla ochracea Schltr.	107.184	29.1212	931	External acquisition	Terrestrial type
Cypripedium micranthum Franch.	107.178	29.0166	1972	External acquisition	Terrestrial type
Neottia nanchuanica (S. C. Chen) Szlach.	107.178	29.0166	1972	External acquisition	Saprophytic type
Bletilla striata (Thunb. ex A. Murray) Rchb. f.	108.68	31.6046	1816	External acquisition	Terrestrial type
Calanthe yaoshanensis Z. X. Ren & H. Wang	109.933	31.4833	2333	External acquisition	Terrestrial type
Cypripedium plectrochilum Franch.	109.874	31.474	1661	External acquisition	Terrestrial type
Calanthe sylvatica (Thou.) Lindl.	107.1	29.16	604	External acquisition	Terrestrial type
Calanthe whiteana King & Pantl.	107.1	29.16	604	External acquisition	Terrestrial type
Calanthe yuana Tang & F. T. Wang	109.41	31.05	822	External acquisition	Terrestrial type
Cephalanthera erecta (Thunb.) Bl.	107.1	29.16	604	External acquisition	Terrestrial type
Cephalanthera erecta (Thunb.) Bl.	107.89	30.31	470	External acquisition	Terrestrial type
Cephalanthera erecta (Thunb.) Bl.	109.41	31.05	822	External acquisition	Terrestrial type
Cephalanthera longifolia (L.) Fritsch	107.1	29.16	604	External acquisition	Terrestrial type
Epipactis mairei Schltr.	107.1	29.16	604	External acquisition	Terrestrial type
Herminium lanceum (Thunb. ex Sw.) Vuijk	107.1	29.16	604	External acquisition	Terrestrial type
Changnienia amoena S. S. Chien	109.87	31.11	595	External acquisition	Terrestrial type
Spiranthes sinensis (Pers.) Ames	107.1	29.16	604	External acquisition	Terrestrial type
Dactylorhiza viridis (L.) R. M. Bateman, Pridgeon & M. W. Chase	109.62	31.37	858	External acquisition	Terrestrial type
Corallorhiza trifida Chatel.	107.1	29.16	604	External acquisition	Saprophytic type
Cymbidium lancifolium Hook.	107.1	29.16	604	External acquisition	Semi-epiphytic type
Corallorhiza trifida Chatel.	107.099	29.1578	604	External acquisition	Saprophytic type
Cymbidium ensifolium (L.) Sw.	109.411	31.0547	822	External acquisition	Terrestrial type
Cymbidium floribundum Lindl.	109.87	31.11	595	External acquisition	Epiphytic type
Cymbidium floribundum Lindl.	107.099	29.1578	604	External acquisition	Epiphytic type
Dendrobium nobile Lindl.	106.259	29.2902	237	External acquisition	Epiphytic type
Gastrochilus intermedius (Griff. ex Lindl.) Kuntze	107.617	29.3512	1126	External acquisition	Epiphytic type
Gastrochilus sinensis Z. H. Tsi	108.18	30.02	835	External acquisition	Epiphytic type
Goodyera henryi Rolfe	107.1	29.16	604	External acquisition	Terrestrial type
Calanthe davidii Franch.	107.1	29.16	604	External acquisition	Terrestrial type
Calanthe alpina Hook. f. ex Lindl.	107.1	29.16	604	External acquisition	Terrestrial type
Malaxis monophyllos (L.) Sw.	107.1	29.16	604	External acquisition	Terrestrial type
Cionisaccus procerus (Ker Gawl.) M. C. Pace	108.67	31.95	221	External acquisition	Terrestrial type
Platanthera japonica (Thunb. ex A. Murray) Lindl.	107.1	29.16	604	External acquisition	Terrestrial type
Goodyera repens (L.) R. Br.	107.1	29.16	604	External acquisition	Terrestrial type
Epipactis royleana Lindl.	107.1	29.16	604	External acquisition	Terrestrial type
Habenaria davidii Franch.	107.1	29.16	604	External acquisition	Terrestrial type
Habenaria limprichtii Schltr.	107.1	29.16	604	External acquisition	Terrestrial type
Bletilla ochracea Schltr.	107.1	29.16	604	External acquisition	Terrestrial type
Habenaria petelotii Gagnep.	107.1	29.16	604	External acquisition	Terrestrial type
Hemipilia flabellata Bureau & Franch.	109.47	31.02	301	External acquisition	Terrestrial type
Hemipilia flabellata Bureau & Franch.	109.41	31.05	822	External acquisition	Terrestrial type
Holcoglossum flavescens (Schltr.) Z. H. Tsi	108.62	31.82	1222	External acquisition	Epiphytic type
Cephalanthera nanchuanica (S. C. Chen) X. H. Jin & Xiang X. G	107.1	29.16	604	External acquisition	Terrestrial type
Liparis dunnii Rolfe	107.1	29.16	604	External acquisition	Terrestrial type
Cephalanthera falcata (Thunb. ex A. Murray) Blume	107.1	29.16	604	External acquisition	Terrestrial type
Platanthera mandarinorum Rchb. f.	107.1	29.16	604	External acquisition	Terrestrial type
Liparis fargesii Finet	108.67	31.95	221	External acquisition	Epiphytic type
Liparis fargesii Finet	108.62	31.82	1222	External acquisition	Epiphytic type
Liparis Rich.	107.1	29.16	604	External acquisition	Terrestrial type
Neottia oblata (S. C. Chen) Szlach.	108.67	31.95	221	External acquisition	Saprophytic type
Platanthera Rich.	107.1	29.16	604	External acquisition	Terrestrial type
Neottia puberula var. maculata (Tang & F. T. Wang) S. C. Chen, S. W. Gale & P. J. Crib	108.67	31.95	221	External acquisition	Saprophytic type
Goodyera schlechtendaliana Rchb. F.	107.1	29.16	604	External acquisition	Terrestrial type
Neottia brevilabris Tang & F. T. Wang	108.67	31.95	221	External acquisition	Saprophytic type
Epipactis mairei Schltr.	108.67	31.95	221	External acquisition	Terrestrial type
Ponerorchis cucullata var. calcicola (W. W. Sm.) X. H. Jin, Schuit. & W. T. Jin	107.1	29.16	604	External acquisition	Terrestrial type
Ponerorchis cucullata (L.) X. H. Jin, Schuit. & W. T. Jin	107.1	29.16	604	External acquisition	Terrestrial type
Ponerorchis cucullata (L.) X. H. Jin, Schuit. & W. T. Jin	109.62	31.37	858	External acquisition	Terrestrial type
Nervilia aragoana Gaudin	107.1	29.16	604	External acquisition	Terrestrial type
Calanthe arcuata Rolfe	107.1	29.16	604	External acquisition	Terrestrial type
Nervilia fordii (Hance) Schltr.	106.4	29.8	330	External acquisition	Terrestrial type
Calanthe puberula Lindl.	107.1	29.16	604	External acquisition	Terrestrial type
Orchidaceae Juss.	107.1	29.16	604	External acquisition	Terrestrial type
Orchidaceae Juss.	109.47	31.02	301	External acquisition	Terrestrial type
Ponerorchis chusua (D. Don) Soó	107.1	29.16	604	External acquisition	Terrestrial type
Coelogyne Lindl.	107.1	29.16	604	External acquisition	Epiphytic type
Epipactis helleborine (L.) Crantz	107.1	29.16	604	External acquisition	Terrestrial type
Galearis spathulata (Lindl.) P. F. Hunt	108.67	31.95	221	External acquisition	Terrestrial type
Oreorchis fargesii Finet	108.67	31.95	221	External acquisition	Terrestrial type
Oreorchis fargesii Finet	108.62	31.82	1222	External acquisition	Terrestrial type
Oreorchis patens (Lindl.) Lindl.	107.1	29.16	604	External acquisition	Terrestrial type
Oreorchis patens (Lindl.) Lindl.	108.185	30.0234	835	External acquisition	Terrestrial type
Calanthe davidii Franch.	108.67	31.95	221	External acquisition	Terrestrial type
Peristylus affinis (D. Don) Seidenf.	107.1	29.16	604	External acquisition	Terrestrial type
Peristylus affinis (D. Don) Seidenf.	107.099	29.1578	604	External acquisition	Terrestrial type
Peristylus Blume	108.24	29.33	752	External acquisition	Terrestrial type
Neottia nanchuanica (S. C. Chen) Szlach.	107.1	29.16	604	External acquisition	Saprophytic type
Epipactis helleborine (L.) Crantz	108.67	31.95	221	External acquisition	Terrestrial type
Phaius flavus (Blume) Lindl.	107.1	29.16	604	External acquisition	Terrestrial type
Phalaenopsis aphrodite Rchb. f.	107.1	29.16	604	External acquisition	Epiphytic type
Platanthera chlorantha Cust. ex Rchb.	107.1	29.16	604	External acquisition	Terrestrial type
Galeola lindleyana (Hook. f. & Thomson) Rchb. f.	107.1	29.16	604	External acquisition	Subshrub type
Platanthera chlorantha Cust. ex Rchb.	106.57	29.6	242	External acquisition	Terrestrial type
Platanthera finetiana Schltr.	109.62	31.37	858	External acquisition	Terrestrial type
Herminium lanceum (Thunb. ex Sw.) Vuijk	108.67	31.95	221	External acquisition	Terrestrial type
Pogonia japonica Rchb. F.	109.47	31.02	301	External acquisition	Terrestrial type
Bulbophyllum odoratissimum (Sm.) Lindl.	107.1	29.16	604	External acquisition	Epiphytic type
Pogonia japonica Rchb. F.	107.1	29.16	604	External acquisition	Terrestrial type
Platanthera minor (Miq.) Rchb. F.	107.1	29.16	604	External acquisition	Terrestrial type
Calanthe fargesii Finet	108.67	31.95	221	External acquisition	Terrestrial type
Cephalanthera falcata (Thunb. ex A. Murray) Blume	108.67	31.95	221	External acquisition	Terrestrial type
Ajuga nipponensis Makino	107.1	29.16	604	External acquisition	Terrestrial type
Spiranthes Rich.	106.4	29.8	330	External acquisition	Terrestrial type
Thrixspermum japonicum (Miq.) Rchb. F.	107.099	29.1578	604	External acquisition	Epiphytic type
Platanthera ussuriensis (Regel & Maack) Maxim.	107.1	29.16	604	External acquisition	Terrestrial type
Platanthera ussuriensis (Regel & Maack) Maxim.	109.62	31.37	858	External acquisition	Terrestrial type
Bletilla striata (Thunb. ex A. Murray) Rchb. f.	109.41	31.05	822	External acquisition	Terrestrial type
Hemipilia henryi Rolfe	108.67	31.95	221	External acquisition	Terrestrial type
Bletilla striata (Thunb. ex A. Murray) Rchb. f.	106.267	29.3	293	External acquisition	Terrestrial type
Bletilla striata (Thunb. ex A. Murray) Rchb. f.	107.099	29.1578	604	External acquisition	Terrestrial type
Spiranthes sinensis (Pers.) Ames	108.67	30.95	221	External acquisition	Terrestrial type
Bletilla striata (Thunb. ex A. Murray) Rchb. f.	105.77	30.0583	260	External acquisition	Terrestrial type
Bulbophyllum pecten-veneris (Gagnep.) Seidenf.	108.185	30.0234	835	External acquisition	Epiphytic type
Goodyera schlechtendaliana Rchb. F.	107.099	29.1578	604	External acquisition	Terrestrial type
Platanthera minor (Miq.) Rchb. F.	106.4	29.8	330	External acquisition	Terrestrial type
Calanthe discolor Lindl.	108.67	31.95	221	External acquisition	Terrestrial type
Calanthe tricarinata Lindl.	107.1	29.16	604	External acquisition	Terrestrial type
Coelogyne Lindl.	108.12	30	633	External acquisition	Epiphytic type
Coelogyne Lindl.	107.099	29.1578	604	External acquisition	Epiphytic type
Coelogyne Lindl.	108.185	30.0234	835	External acquisition	Epiphytic type
Neottia puberula (Maxim.) Szlach.	107.1	29.16	604	External acquisition	Saprophytic type
Herminium lanceum (Thunb. ex Sw.) Vuijk	108.12	30	633	External acquisition	Terrestrial type
Calanthe brevicornu Lindl.	107.1	29.16	604	External acquisition	Terrestrial type
Herminium lanceum (Thunb. ex Sw.) Vuijk	107.61	29.35	1126	External acquisition	Terrestrial type
Herminium lanceum (Thunb. ex Sw.) Vuijk	108.62	31.82	1222	External acquisition	Terrestrial type
Herminium lanceum (Thunb. ex Sw.) Vuijk	107.099	29.1578	604	External acquisition	Terrestrial type
Herminium lanceum (Thunb. ex Sw.) Vuijk	106.55	29.4139	358	External acquisition	Terrestrial type
Hemipilia henryi Rolfe	109.47	31.02	301	External acquisition	Terrestrial type
Epipactis veratrifolia Boiss.	108.67	31.95	221	External acquisition	Terrestrial type
Herminium lanceum (Thunb. ex Sw.) Vuijk	108.185	30.0234	835	External acquisition	Terrestrial type
Platanthera japonica (Thunb. ex A. Murray) Lindl.	108.12	30	633	External acquisition	Terrestrial type
Herminium lanceum (Thunb. ex Sw.) Vuijk	107.617	29.3512	1126	External acquisition	Terrestrial type
Calanthe hancockii Rolfe	107.1	29.16	604	External acquisition	Terrestrial type
Liparis distans C. B. Clarke	107.1	29.16	604	External acquisition	Epiphytic type
Epipactis helleborine (L.) Crantz	108.12	30	633	External acquisition	Terrestrial type
Malaxis monophyllos (L.) Sw.	108.12	30	633	External acquisition	Terrestrial type
Epipactis mairei Schltr.	109.63	31.4	528	External acquisition	Terrestrial type
Cephalanthera falcata (Thunb. ex A. Murray) Blume	109.47	31.02	301	External acquisition	Terrestrial type
Epipactis mairei Schltr.	109.47	31.02	301	External acquisition	Terrestrial type
Epigeneium fargesii (Finet) Gagnep.	108.12	30	633	External acquisition	Epiphytic type
Epipactis mairei Schltr.	108.24	29.33	752	External acquisition	Terrestrial type
Epipactis mairei Schltr.	109.62	31.37	858	External acquisition	Terrestrial type
Epipactis mairei Schltr.	109.41	31.05	822	External acquisition	Terrestrial type
Pogonia japonica Rchb. F.	108.67	31.95	221	External acquisition	Terrestrial type
Epipactis mairei Schltr.	108.62	31.82	1222	External acquisition	Terrestrial type
Calanthe alismatifolia Lindl.	107.1	29.16	604	External acquisition	Terrestrial type
Epipactis mairei Schltr.	107.099	29.1578	604	External acquisition	Terrestrial type
Epipactis mairei Schltr.	107.617	29.3512	1126	External acquisition	Terrestrial type
Epipactis mairei Schltr.	108.185	30.0234	835	External acquisition	Terrestrial type
Epipactis mairei Schltr.	109.63	31.3701	959	External acquisition	Terrestrial type
Epipactis mairei Schltr.	108.629	31.8241	1114	External acquisition	Terrestrial type
Epigeneium fargesii (Finet) Gagnep.	108.18	30.02	835	External acquisition	Epiphytic type
Epigeneium fargesii (Finet) Gagnep.	108.185	30.0234	835	External acquisition	Epiphytic type
Ponerorchis tetraloba (Finet) X. H. Jin, Schuit. & W. T. Jin	109.63	31.4	528	External acquisition	Terrestrial type
Pleione bulbocodioides (Franch.) Rolfe	108.62	31.82	1222	External acquisition	Semi-epiphytic type
Pleione bulbocodioides (Franch.) Rolfe	107.099	29.1578	604	External acquisition	Semi-epiphytic type
Spiranthes sinensis (Pers.) Ames	108.77	28.85	815	External acquisition	Terrestrial type
Pleione bulbocodioides (Franch.) Rolfe	108.629	31.8241	1114	External acquisition	Semi-epiphytic type
Epipactis royleana Lindl.	109.47	31.02	301	External acquisition	Terrestrial type
Pleione bulbocodioides (Franch.) Rolfe	108.185	30.0234	835	External acquisition	Semi-epiphytic type
Calanthe reflexa Maxim.	107.1	29.16	604	External acquisition	Terrestrial type
Calanthe delavayi Finet	107.1	29.16	604	External acquisition	Terrestrial type
Calanthe graciliflora Hayata	109.47	31.02	301	External acquisition	Terrestrial type
Bletilla formosana (Hayata) Schltr.	109.63	31.4	528	External acquisition	Terrestrial type
Calanthe triplicata (Willemet) Ames	107.1	29.16	604	External acquisition	Terrestrial type
Bletilla ochracea Schltr.	109.63	31.4	528	External acquisition	Terrestrial type
Spiranthes sinensis (Pers.) Ames	108.67	31.95	221	External acquisition	Terrestrial type
Bletilla ochracea Schltr.	108.67	31.95	221	External acquisition	Terrestrial type
Bletilla ochracea Schltr.	109.47	31.02	301	External acquisition	Terrestrial type
Ponerorchis gracilis (Blume) X. H. Jin, Schuit. & W. T. Jin	107.1	29.16	604	External acquisition	Terrestrial type
Bletilla ochracea Schltr.	109.62	31.37	858	External acquisition	Terrestrial type
Bletilla ochracea Schltr.	108.62	31.82	1222	External acquisition	Terrestrial type
Bletilla ochracea Schltr.	109.879	31.1141	294	External acquisition	Terrestrial type
Spiranthes sinensis (Pers.) Ames	106.4	29.8	330	External acquisition	Terrestrial type
Bletilla ochracea Schltr.	107.099	29.1578	604	External acquisition	Terrestrial type
Cypripedium flavum P. F. Hunt & Summerh.	109.62	31.37	858	External acquisition	Terrestrial type
Cypripedium flavum P. F. Hunt & Summerh.	108.62	31.82	1222	External acquisition	Terrestrial type
Cypripedium flavum P. F. Hunt & Summerh.	108.629	31.8241	1114	External acquisition	Terrestrial type
Cypripedium flavum P. F. Hunt & Summerh.	109.63	31.3701	959	External acquisition	Terrestrial type
Calanthe mannii Hook. f.	107.1	29.16	604	External acquisition	Terrestrial type
Cephalanthera falcata (Thunb. ex A. Murray) Blume	108.12	30	633	External acquisition	Terrestrial type
Calanthe tricarinata Lindl.	108.67	31.95	221	External acquisition	Terrestrial type
Calanthe R. Br.	109.47	31.02	301	External acquisition	Terrestrial type
Calanthe tricarinata Lindl.	109.63	31.4	528	External acquisition	Terrestrial type
Calanthe alpina Hook. f. ex Lindl.	108.67	31.95	221	External acquisition	Terrestrial type
Pogonia japonica Rchb. F.	108.12	30	633	External acquisition	Terrestrial type
Epipactis helleborine (L.) Crantz	109.63	31.4	528	External acquisition	Terrestrial type
Platanthera minor (Miq.) Rchb. F.	108.18	30.02	835	External acquisition	Terrestrial type
Calanthe davidii Franch.	109.47	31.02	301	External acquisition	Terrestrial type
Calanthe davidii Franch.	108.24	29.33	752	External acquisition	Terrestrial type
Calanthe davidii Franch.	107.099	29.1578	604	External acquisition	Terrestrial type
Calanthe davidii Franch.	106.267	29.3	293	External acquisition	Terrestrial type
Platanthera minor (Miq.) Rchb. F.	107.61	29.35	1126	External acquisition	Terrestrial type
Cephalanthera nanchuanica (S. C. Chen) X. H. Jin & Xiang X. G	107.89	30.31	470	External acquisition	Terrestrial type
Cephalanthera nanchuanica (S. C. Chen) X. H. Jin & Xiang X. G	107.099	29.1578	604	External acquisition	Terrestrial type
Cephalanthera falcata (Thunb. ex A. Murray) Blume	106.4	29.8	330	External acquisition	Terrestrial type
Cephalanthera falcata (Thunb. ex A. Murray) Blume	106.39	29.8	330	External acquisition	Terrestrial type
Cephalanthera falcata (Thunb. ex A. Murray) Blume	107.099	29.1578	604	External acquisition	Terrestrial type
Hemipilia henryi Rolfe	109.62	31.37	858	External acquisition	Terrestrial type
Hemipilia henryi Rolfe	109.41	31.05	822	External acquisition	Terrestrial type
Gastrodia elata Bl.	109.62	31.37	858	External acquisition	Saprophytic type
Ponerorchis capitata (Tang & F. T. Wang) X. H. Jin, Schuit. & W. T. Jin	109.62	31.37	858	External acquisition	Terrestrial type
Calanthe alpina Hook. f. ex Lindl.	109.63	31.4	528	External acquisition	Terrestrial type
Calanthe alpina Hook. f. ex Lindl.	108.62	31.82	1222	External acquisition	Terrestrial type
Calanthe alpina Hook. f. ex Lindl.	107.099	29.1578	604	External acquisition	Terrestrial type
Cypripedium henryi Rolfe	109.87	31.11	595	External acquisition	Terrestrial type
Cypripedium henryi Rolfe	109.41	31.05	822	External acquisition	Terrestrial type
Cypripedium franchetii E. H. Wilson	109.87	31.11	595	External acquisition	Terrestrial type
Cypripedium henryi Rolfe	108.62	31.82	1222	External acquisition	Terrestrial type
Cypripedium henryi Rolfe	108.185	30.0234	835	External acquisition	Terrestrial type
Cypripedium henryi Rolfe	108.629	31.8241	1114	External acquisition	Terrestrial type
Cypripedium franchetii E. H. Wilson	109.62	31.37	858	External acquisition	Terrestrial type
Cypripedium franchetii E. H. Wilson	108.62	31.82	1222	External acquisition	Terrestrial type
Cypripedium franchetii E. H. Wilson	108.629	31.8241	1114	External acquisition	Terrestrial type
Galeola lindleyana (Hook. f. & Thomson) Rchb. f.	108.185	30.0234	835	External acquisition	Subshrub type
Cypripedium japonicum Thunb.	109.41	31.05	822	External acquisition	Terrestrial type
Calanthe tricarinata Lindl.	107.75	29.33	376	External acquisition	Terrestrial type
Calanthe tricarinata Lindl.	108.62	31.82	1222	External acquisition	Terrestrial type
Spiranthes sinensis (Pers.) Ames	108.62	31.82	1222	External acquisition	Terrestrial type
Calanthe tricarinata Lindl.	107.099	29.1578	604	External acquisition	Terrestrial type
Cypripedium japonicum Thunb.	107.099	29.1578	604	External acquisition	Terrestrial type
Cypripedium japonicum Thunb.	108.687	29.3658	755	External acquisition	Terrestrial type
Cypripedium japonicum Thunb.	109.411	31.0547	822	External acquisition	Terrestrial type
Pogonia japonica Rchb. F.	108.62	31.82	1222	External acquisition	Terrestrial type
Calanthe delavayi Finet	107.099	29.1578	604	External acquisition	Terrestrial type
Platanthera japonica (Thunb. ex A. Murray) Lindl.	107.099	29.1578	604	External acquisition	Terrestrial type
Platanthera japonica (Thunb. ex A. Murray) Lindl.	108.185	30.0234	835	External acquisition	Terrestrial type
Calanthe brevicornu Lindl.	107.099	29.1578	604	External acquisition	Terrestrial type
Spiranthes sinensis (Pers.) Ames	108.18	30.02	835	External acquisition	Terrestrial type
Spiranthes sinensis (Pers.) Ames	108.24	29.33	752	External acquisition	Terrestrial type
Spiranthes sinensis (Pers.) Ames	107.099	29.1578	604	External acquisition	Terrestrial type
Spiranthes sinensis (Pers.) Ames	106.631	29.7187	405	External acquisition	Terrestrial type
Spiranthes sinensis (Pers.) Ames	108.185	30.0234	835	External acquisition	Terrestrial type
Spiranthes sinensis (Pers.) Ames	108.658	28.8909	1114	External acquisition	Terrestrial type
Spiranthes sinensis (Pers.) Ames	105.77	30.0583	260	External acquisition	Terrestrial type
Gastrodia elata Bl.	107.61	29.35	1126	External acquisition	Saprophytic type
Gastrodia elata Bl.	108.24	29.33	752	External acquisition	Saprophytic type
Malaxis monophyllos (L.) Sw.	107.099	29.1578	604	External acquisition	Terrestrial type
Gastrodia elata Bl.	109.41	31.05	822	External acquisition	Saprophytic type
Gastrodia elata Bl.	107.099	29.1578	604	External acquisition	Saprophytic type
Gastrodia elata Bl.	108.185	30.0234	835	External acquisition	Saprophytic type
Platanthera minor (Miq.) Rchb. F.	106.631	29.7187	405	External acquisition	Terrestrial type
Gastrodia elata Bl.	107.617	29.3512	1126	External acquisition	Saprophytic type
Pogonia japonica Rchb. F.	107.099	29.1578	604	External acquisition	Terrestrial type
Platanthera mandarinorum Rchb. f.	107.617	29.3512	1126	External acquisition	Terrestrial type
Calanthe alismifolia Lindl.	108.185	30.0234	835	External acquisition	Terrestrial type
Calanthe discolor Lindl.	107.1	29.16	604	External acquisition	Terrestrial type
Calanthe R. Br.	108.17	29.3	597	External acquisition	Terrestrial type
Calanthe R. Br.	108.67	31.95	221	External acquisition	Terrestrial type
Calanthe R. Br.	107.1	29.16	604	External acquisition	Terrestrial type
Bletilla formosana (Hayata) Schltr.	107.1	29.16	604	External acquisition	Terrestrial type
Bletilla formosana (Hayata) Schltr.	108.02	30.3	247	External acquisition	Terrestrial type
Pogonia japonica Rchb. F.	108.185	30.0234	835	External acquisition	Terrestrial type
Platanthera minor (Miq.) Rchb. F.	106.57	29.6	242	External acquisition	Terrestrial type
Platanthera minor (Miq.) Rchb. F.	108.24	29.33	752	External acquisition	Terrestrial type
Platanthera minor (Miq.) Rchb. F.	107.891	30.3171	470	External acquisition	Terrestrial type
Platanthera minor (Miq.) Rchb. F.	107.099	29.1578	604	External acquisition	Terrestrial type
Pogonia japonica Rchb. F.	109.62	31.37	858	External acquisition	Terrestrial type
Cymbidium goeringii (Rchb. f.) Rchb. F.	109.985	31.4666	1789	Fieldwork, specimen number：20200411001	Terrestrial type
Cymbidium goeringii (Rchb. f.) Rchb. F.	110.041	31.2915	904	Fieldwork, specimen number：20200411002	Terrestrial type
Cymbidium goeringii (Rchb. f.) Rchb. F.	109.968	31.4155	684	Fieldwork, specimen number：20200411003	Terrestrial type
Cymbidium goeringii (Rchb. f.) Rchb. F.	110.043	31.2931	1339	Fieldwork, specimen number：20200411004	Terrestrial type
Cymbidium goeringii (Rchb. f.) Rchb. F.	109.971	31.4148	1104	Fieldwork, specimen number：20200411005	Terrestrial type
Cymbidium goeringii (Rchb. f.) Rchb. F.	110.041	31.4148	1846	Fieldwork, specimen number：20200411006	Terrestrial type
Cymbidium ensifolium (L.) Sw.	109.968	31.2915	684	Fieldwork, specimen number：20200411007	Terrestrial type
Cymbidium ensifolium (L.) Sw.	109.971	31.4148	1104	Fieldwork, specimen number：20200411008	Terrestrial type
Calanthe davidii Franch.	109.983	31.4671	1789	Fieldwork, specimen number：20200411008	Terrestrial type
Calanthe davidii Franch.	109.961	31.4157	1104	Fieldwork, specimen number：20200411009	Terrestrial type
Calanthe davidii Franch.	109.949	31.4189	2029	Fieldwork, specimen number：20200411010	Terrestrial type
Calanthe davidii Franch.	110.026	31.2931	1098	Fieldwork, specimen number：20200411011	Terrestrial type
Cypripedium japonicum Thunb.	109.983	31.4671	1789	Fieldwork, specimen number：20200411012	Terrestrial type
Cypripedium japonicum Thunb.	109.948	31.4192	2029	Fieldwork, specimen number：20200411013	Terrestrial type
Cephalanthera erecta (Thunb.) Bl.	110.01	31.4	1846	Fieldwork, specimen number：20200411014	Terrestrial type
Cephalanthera erecta (Thunb.) Bl.	109.961	31.4156	1104	Fieldwork, specimen number：20200411015	Terrestrial type
Cephalanthera erecta (Thunb.) Bl.	109.95	31.4181	2029	Fieldwork, specimen number：20200411016	Terrestrial type
Cephalanthera erecta (Thunb.) Bl.	109.967	31.417	1433	Fieldwork, specimen number：20200411017	Terrestrial type
Liparis cathcartii Hook. f.	109.984	31.4665	1789	Fieldwork, specimen number：20200411018	Terrestrial type
Liparis cathcartii Hook. f.	109.948	31.4192	2029	Fieldwork, specimen number：20200411019	Terrestrial type
Liparis cathcartii Hook. f.	109.953	31.4176	2029	Fieldwork, specimen number：20200411020	Terrestrial type
Liparis cathcartii Hook. f.	109.961	31.4157	1104	Fieldwork, specimen number：20200411021	Terrestrial type
Cypripedium calceolus L.	110.09	31.2882	1735	Fieldwork, specimen number：20200411022	Terrestrial type
Calanthe davidii Franch.	110.09	31.2882	1735	Fieldwork, specimen number：20200412001	Terrestrial type
Calanthe davidii Franch.	106.288	29.9735	230	Fieldwork, specimen number：20200412002	Terrestrial type
Epipactis mairei Schltr.	106.288	29.9735	230	Fieldwork, specimen number：20200412003	Terrestrial type
Cypripedium calceolus L.	106.294	29.9695	262	Fieldwork, specimen number：20200412004	Terrestrial type
Calanthe davidii Franch.	110.04	31.2855	904	Fieldwork, specimen number：20200412005	Terrestrial type
Cephalanthera erecta (Thunb.) Bl.	110.04	31.2855	904	Fieldwork, specimen number：20200412006	Terrestrial type
Calanthe davidii Franch.	110.091	31.275	1735	Fieldwork, specimen number：20200412007	Terrestrial type
Calanthe tricarinata Lindl.	110.097	31.3061	1492	Fieldwork, specimen number：20200412008	Terrestrial type
Calanthe discolor Lindl.	110.096	31.3056	1492	Fieldwork, specimen number：20200412009	Terrestrial type
Calanthe davidii Franch.	110.096	31.3056	1492	Fieldwork, specimen number：20200412010	Terrestrial type
Cymbidium goeringii (Rchb. f.) Rchb. F.	110.101	31.3049	1492	Fieldwork, specimen number：20200413001	Terrestrial type
Cypripedium macranthos Sw.	110.078	31.2396	1345	Fieldwork, specimen number：20200413002	Terrestrial type
Calanthe tricarinata Lindl.	110.078	31.2396	1345	Fieldwork, specimen number：20200413003	Terrestrial type
Epipactis mairei Schltr.	110.078	31.2396	1345	Fieldwork, specimen number：20200413004	Terrestrial type
Calanthe davidii Franch.	110.066	31.2975	1339	Fieldwork, specimen number：20200413005	Terrestrial type
Cypripedium macranthos Sw.	110.069	31.3011	1339	Fieldwork, specimen number：20200413006	Terrestrial type
Epipactis mairei Schltr.	110.069	31.3011	1339	Fieldwork, specimen number：20200413007	Terrestrial type
Calanthe hancockii Rolfe	110.069	31.3011	1339	Fieldwork, specimen number：20200413008	Terrestrial type
Calanthe davidii Franch.	110.067	31.3026	1339	Fieldwork, specimen number：20200414001	Terrestrial type
Calanthe davidii Franch.	110.066	31.3025	1339	Fieldwork, specimen number：20200414002	Terrestrial type
Platanthera minor (Miq.) Rchb. F.	110.066	31.3029	1339	Fieldwork, specimen number：20200414003	Terrestrial type
Cymbidium goeringii (Rchb. f.) Rchb. F.	110.067	31.3032	1339	Fieldwork, specimen number：20200414004	Terrestrial type
Calanthe davidii Franch.	110.067	31.3032	1339	Fieldwork, specimen number：20200414005	Terrestrial type
Epipactis mairei Schltr.	110.068	31.3047	1339	Fieldwork, specimen number：20200414006	Terrestrial type
Cymbidium goeringii (Rchb. f.) Rchb. F.	110.087	31.2498	1041	Fieldwork, specimen number：20200414007	Terrestrial type
Cymbidium goeringii (Rchb. f.) Rchb. F.	110.087	31.2499	1041	Fieldwork, specimen number：20200621001	Terrestrial type
Cymbidium goeringii (Rchb. f.) Rchb. F.	110.087	31.2499	1041	Fieldwork, specimen number：20200621002	Terrestrial type
Cephalanthera erecta (Thunb.) Bl.	110.087	31.2499	1041	Fieldwork, specimen number：20200621003	Terrestrial type
Cymbidium goeringii (Rchb. f.) Rchb. F.	110.087	31.2499	1041	Fieldwork, specimen number：20200621004	Terrestrial type
Cymbidium goeringii (Rchb. f.) Rchb. F.	110.087	31.2498	1041	Fieldwork, specimen number：20200621005	Terrestrial type
Calanthe davidii Franch.	110.087	31.2498	1041	Fieldwork, specimen number：20200621006	Terrestrial type
Cephalanthera erecta (Thunb.) Bl.	110.087	31.2498	1041	Fieldwork, specimen number：20200621007	Terrestrial type
Platanthera minor (Miq.) Rchb. F.	110.088	31.2478	1041	Fieldwork, specimen number：20200621008	Terrestrial type
Cymbidium goeringii (Rchb. f.) Rchb. F.	110.088	31.2498	1041	Fieldwork, specimen number：20200621009	Terrestrial type
Cymbidium goeringii (Rchb. f.) Rchb. F.	110.088	31.2479	1041	Fieldwork, specimen number：20200621010	Terrestrial type
Gastrodia elata Bl.	110.081	31.256	1406	Fieldwork, specimen number：20200622001	Saprophytic type
Calanthe davidii Franch.	110.058	31.2796	1406	Fieldwork, specimen number：20200622002	Terrestrial type
Liparis campylostalix Rchb. f.	110.058	31.2796	1406	Fieldwork, specimen number：20200622003	Terrestrial type
Cymbidium goeringii (Rchb. f.) Rchb. F.	110.058	31.2796	1406	Fieldwork, specimen number：20200622004	Terrestrial type
Cypripedium japonicum Thunb.	110.058	31.2797	1406	Fieldwork, specimen number：20200622005	Terrestrial type
Goodyera schlechtendaliana Rchb. F.	110.058	31.2797	1406	Fieldwork, specimen number：20200622006	Terrestrial type
Liparis campylostalix Rchb. f.	110.058	31.2796	1406	Fieldwork, specimen number：20200622007	Terrestrial type
Goodyera schlechtendaliana Rchb. F.	110.058	31.2796	1406	Fieldwork, specimen number：20200622008	Terrestrial type
Goodyera schlechtendaliana Rchb. F.	110.058	31.2794	1406	Fieldwork, specimen number：20200622009	Terrestrial type
Goodyera henryi Rolfe	110.058	31.2795	1406	Fieldwork, specimen number：20200622010	Terrestrial type
Cymbidium goeringii (Rchb. f.) Rchb. F.	110.057	31.2793	1406	Fieldwork, specimen number：20200622011	Terrestrial type
Cymbidium goeringii (Rchb. f.) Rchb. F.	110.057	31.2794	1406	Fieldwork, specimen number：20200623001	Terrestrial type
Cymbidium goeringii (Rchb. f.) Rchb. F.	110.058	31.2792	1406	Fieldwork, specimen number：20200623002	Terrestrial type
Cymbidium goeringii (Rchb. f.) Rchb. F.	110.055	31.2683	1406	Fieldwork, specimen number：20200623003	Terrestrial type
Platanthera minor (Miq.) Rchb. F.	110.055	31.2683	1406	Fieldwork, specimen number：20200623004	Terrestrial type
Cymbidium goeringii (Rchb. f.) Rchb. F.	110.055	31.2683	1406	Fieldwork, specimen number：20200623005	Terrestrial type
Platanthera minor (Miq.) Rchb. F.	110.113	31.369	1433	Fieldwork, specimen number：20200623006	Terrestrial type
Platanthera minor (Miq.) Rchb. F.	110.113	31.369	1433	Fieldwork, specimen number：20200623007	Terrestrial type
Cymbidium goeringii (Rchb. f.) Rchb. F.	110.113	31.369	1433	Fieldwork, specimen number：20200624001	Terrestrial type
Cymbidium goeringii (Rchb. f.) Rchb. F.	110.113	31.369	1433	Fieldwork, specimen number：20200624002	Terrestrial type
Platanthera minor (Miq.) Rchb. F.	110.113	31.369	1433	Fieldwork, specimen number：20200624003	Terrestrial type
Cymbidium goeringii (Rchb. f.) Rchb. F.	110.113	31.3691	1433	Fieldwork, specimen number：20200624004	Terrestrial type
Cymbidium goeringii (Rchb. f.) Rchb. F.	110.113	31.3691	1433	Fieldwork, specimen number：20200624005	Terrestrial type
Cymbidium goeringii (Rchb. f.) Rchb. F.	110.113	31.3691	1433	Fieldwork, specimen number：20200624006	Terrestrial type
Cymbidium goeringii (Rchb. f.) Rchb. F.	110.113	31.369	1433	Fieldwork, specimen number：20201008001	Terrestrial type
Cymbidium goeringii (Rchb. f.) Rchb. F.	110.113	31.3691	1433	Fieldwork, specimen number：20201008002	Terrestrial type
Cymbidium goeringii (Rchb. f.) Rchb. F.	110.113	31.3691	1433	Fieldwork, specimen number：20201008003	Terrestrial type
Platanthera minor (Miq.) Rchb. F.	110.113	31.3691	1433	Fieldwork, specimen number：20201008004	Terrestrial type
Cymbidium goeringii (Rchb. f.) Rchb. F.	110.113	31.3692	1433	Fieldwork, specimen number：20201008005	Terrestrial type
Cymbidium goeringii (Rchb. f.) Rchb. F.	110.113	31.3692	1433	Fieldwork, specimen number：20201008006	Terrestrial type
Cymbidium goeringii (Rchb. f.) Rchb. F.	110.113	31.3692	1433	Fieldwork, specimen number：20201008007	Terrestrial type
Cephalanthera erecta (Thunb.) Bl.	110.113	31.3692	1433	Fieldwork, specimen number：20201008008	Terrestrial type
Cymbidium goeringii (Rchb. f.) Rchb. F.	110.112	31.3694	1433	Fieldwork, specimen number：20201008009	Terrestrial type
Cymbidium goeringii (Rchb. f.) Rchb. F.	110.112	31.3694	1433	Fieldwork, specimen number：20201009001	Terrestrial type
Cymbidium goeringii (Rchb. f.) Rchb. F.	110.112	31.3694	1433	Fieldwork, specimen number：20201009002	Terrestrial type
Cymbidium goeringii (Rchb. f.) Rchb. F.	110.112	31.3694	1433	Fieldwork, specimen number：20201009003	Terrestrial type
Cymbidium goeringii (Rchb. f.) Rchb. F.	110.112	31.3694	1433	Fieldwork, specimen number：20201009004	Terrestrial type
Cymbidium goeringii (Rchb. f.) Rchb. F.	110.112	31.3695	1433	Fieldwork, specimen number：20201009005	Terrestrial type
Cymbidium goeringii (Rchb. f.) Rchb. F.	110.112	31.3698	1433	Fieldwork, specimen number：20201009006	Terrestrial type
Hemipilia henryi Rolfe	110.102	31.359	1433	Fieldwork, specimen number：20201009007	Terrestrial type
Calanthe davidii Franch.	110.101	31.358	1433	Fieldwork, specimen number：20201009008	Terrestrial type
Cymbidium goeringii (Rchb. f.) Rchb. F.	110.101	31.3563	1433	Fieldwork, specimen number：20201010001	Terrestrial type
Hemipilia henryi Rolfe	110.102	31.3563	1433	Fieldwork, specimen number：20201010002	Terrestrial type
Cymbidium goeringii (Rchb. f.) Rchb. F.	110.102	31.3562	1433	Fieldwork, specimen number：20201010003	Terrestrial type
Cymbidium faberi Rolfe	110.102	31.3562	1433	Fieldwork, specimen number：20201010004	Terrestrial type
Cymbidium goeringii (Rchb. f.) Rchb. F.	110.103	31.3543	1433	Fieldwork, specimen number：20201010005	Terrestrial type
Cymbidium goeringii (Rchb. f.) Rchb. F.	110.103	31.3543	1433	Fieldwork, specimen number：20201010006	Terrestrial type
Cymbidium goeringii (Rchb. f.) Rchb. F.	110.103	31.3542	1433	Fieldwork, specimen number：20201010007	Terrestrial type
Calanthe davidii Franch.	110.103	31.3543	1433	Fieldwork, specimen number：20201011001	Terrestrial type
Cymbidium goeringii (Rchb. f.) Rchb. F.	110.103	31.3542	1433	Fieldwork, specimen number：20201011002	Terrestrial type
Cymbidium goeringii (Rchb. f.) Rchb. F.	110.103	31.3542	1433	Fieldwork, specimen number：20201011003	Terrestrial type
Cymbidium goeringii (Rchb. f.) Rchb. F.	110.103	31.3542	1433	Fieldwork, specimen number：20201011004	Terrestrial type
Cymbidium goeringii (Rchb. f.) Rchb. F.	110.103	31.3542	1433	Fieldwork, specimen number：20201011005	Terrestrial type
Cymbidium goeringii (Rchb. f.) Rchb. F.	110.103	31.3541	1433	Fieldwork, specimen number：20201011006	Terrestrial type
Cymbidium goeringii (Rchb. f.) Rchb. F.	110.103	31.3541	1433	Fieldwork, specimen number：20201011007	Terrestrial type
Cymbidium goeringii (Rchb. f.) Rchb. F.	110.104	31.3539	1433	Fieldwork, specimen number：20201011008	Terrestrial type
Cymbidium goeringii (Rchb. f.) Rchb. F.	110.104	31.3539	1433	Fieldwork, specimen number：20201011009	Terrestrial type
Cymbidium goeringii (Rchb. f.) Rchb. F.	110.106	31.3527	1433	Fieldwork, specimen number：20201011010	Terrestrial type
Cymbidium goeringii (Rchb. f.) Rchb. F.	110.106	31.3526	1433	Fieldwork, specimen number：20201011011	Terrestrial type
Cymbidium goeringii (Rchb. f.) Rchb. F.	110.106	31.3526	1433	Fieldwork, specimen number：20201011012	Terrestrial type
Cymbidium goeringii (Rchb. f.) Rchb. F.	110.107	31.3514	1433	Fieldwork, specimen number：20201011013	Terrestrial type
Platanthera minor (Miq.) Rchb. F.	110.108	31.351	1433	Fieldwork, specimen number：20201011014	Terrestrial type
Cymbidium goeringii (Rchb. f.) Rchb. F.	110.108	31.351	1433	Fieldwork, specimen number：20201011015	Terrestrial type
Cymbidium goeringii (Rchb. f.) Rchb. F.	110.108	31.3512	1433	Fieldwork, specimen number：20201011016	Terrestrial type
Cymbidium goeringii (Rchb. f.) Rchb. F.	110.108	31.3512	1433	Fieldwork, specimen number：20201011017	Terrestrial type
Platanthera minor (Miq.) Rchb. F.	110.113	31.353	1433	Fieldwork, specimen number：20210516001	Terrestrial type
Platanthera minor (Miq.) Rchb. F.	110.113	31.353	1433	Fieldwork, specimen number：20210516002	Terrestrial type
Spiranthes sinensis (Pers.) Ames	110.101	31.3622	1433	Fieldwork, specimen number：20210516003	Terrestrial type
Platanthera minor (Miq.) Rchb. F.	110.115	31.3531	1433	Fieldwork, specimen number：20210516004	Terrestrial type
Platanthera minor (Miq.) Rchb. F.	110.115	31.3531	1433	Fieldwork, specimen number：20210516005	Terrestrial type
Changnienia amoena S. S. Chien	110.115	31.3531	1433	Fieldwork, specimen number：20210516006	Terrestrial type
Cymbidium goeringii (Rchb. f.) Rchb. F.	110.115	31.3527	1433	Fieldwork, specimen number：20210516007	Terrestrial type
Cymbidium goeringii (Rchb. f.) Rchb. F.	110.115	31.3527	1433	Fieldwork, specimen number：20210517001	Terrestrial type
Cypripedium henryi Rolfe	110.115	31.3526	1433	Fieldwork, specimen number：20210517002	Terrestrial type
Cymbidium goeringii (Rchb. f.) Rchb. F.	110.114	31.3525	1433	Fieldwork, specimen number：20210517003	Terrestrial type
Cymbidium goeringii (Rchb. f.) Rchb. F.	110.114	31.3525	1433	Fieldwork, specimen number：20210517004	Terrestrial type
Cymbidium goeringii (Rchb. f.) Rchb. F.	110.114	31.3524	1433	Fieldwork, specimen number：20210517005	Terrestrial type
Cephalanthera erecta (Thunb.) Bl.	110.114	31.3519	1433	Fieldwork, specimen number：20210517006	Terrestrial type
Platanthera japonica (Thunb. ex A. Murray) Lindl.	110.113	31.3541	1433	Fieldwork, specimen number：20210517007	Terrestrial type
Platanthera japonica (Thunb. ex A. Murray) Lindl.	110.112	31.3538	1433	Fieldwork, specimen number：20210517008	Terrestrial type
Platanthera japonica (Thunb. ex A. Murray) Lindl.	110.112	31.3536	1433	Fieldwork, specimen number：20210518001	Terrestrial type
Cephalanthera erecta (Thunb.) Bl.	110.112	31.3532	1433	Fieldwork, specimen number：20210518002	Terrestrial type
Platanthera japonica (Thunb. ex A. Murray) Lindl.	110.112	31.3532	1433	Fieldwork, specimen number：20210518003	Terrestrial type
Platanthera japonica (Thunb. ex A. Murray) Lindl.	110.112	31.353	1433	Fieldwork, specimen number：20210518004	Terrestrial type
Cephalanthera erecta (Thunb.) Bl.	110.112	31.3538	1433	Fieldwork, specimen number：20210518005	Terrestrial type
Cephalanthera erecta (Thunb.) Bl.	110.112	31.3538	1433	Fieldwork, specimen number：20210518006	Terrestrial type
Cephalanthera erecta (Thunb.) Bl.	110.112	31.3538	1433	Fieldwork, specimen number：20210518007	Terrestrial type
Cymbidium goeringii (Rchb. f.) Rchb. F.	110.109	31.3539	1433	Fieldwork, specimen number：20210518008	Terrestrial type
Cymbidium goeringii (Rchb. f.) Rchb. F.	110.109	31.354	1433	Fieldwork, specimen number：20210518009	Terrestrial type
Cymbidium goeringii (Rchb. f.) Rchb. F.	110.109	31.3541	1433	Fieldwork, specimen number：20210519001	Terrestrial type
Cymbidium goeringii (Rchb. f.) Rchb. F.	110.109	31.3544	1433	Fieldwork, specimen number：20210519002	Terrestrial type
Ajuga nipponensis Makino	109.999	31.3108	876	Fieldwork, specimen number：20210519003	Terrestrial type
Bletilla striata (Thunb. ex A. Murray) Rchb. f.	109.999	31.3109	876	Fieldwork, specimen number：20210519004	Terrestrial type
Spiranthes sinensis (Pers.) Ames	110.036	31.3942	1846	Fieldwork, specimen number：20210519005	Terrestrial type
Calanthe discolor Lindl.	110.032	31.393	1846	Fieldwork, specimen number：20210519006	Terrestrial type
Bulbophyllum omerandrum Hayata	109.818	31.3309	526	Fieldwork, specimen number：20210722001	Epiphytic type
Pholidota yunnanensis Rolfe	109.814	31.3346	934	Fieldwork, specimen number：20210722002	Epiphytic type
Bulbophyllum omerandrum Hayata	109.813	31.3389	934	Fieldwork, specimen number：20210722003	Epiphytic type
Liparis fargesii Finet	109.813	31.3386	934	Fieldwork, specimen number：20210722004	Epiphytic type
Bulbophyllum omerandrum Hayata	109.813	31.3386	934	Fieldwork, specimen number：20210722005	Epiphytic type
Pholidota yunnanensis Rolfe	109.813	31.3386	934	Fieldwork, specimen number：20210722006	Epiphytic type
Bulbophyllum omerandrum Hayata	109.813	31.3382	934	Fieldwork, specimen number：20210722007	Epiphytic type
Bulbophyllum omerandrum Hayata	109.814	31.337	934	Fieldwork, specimen number：20210722008	Epiphytic type
Cymbidium lancifolium Hook.	109.819	31.3288	526	Fieldwork, specimen number：20210723001	Semi-epiphytic type
Pholidota yunnanensis Rolfe	109.819	31.3286	526	Fieldwork, specimen number：20210723002	Epiphytic type
Pholidota yunnanensis Rolfe	109.825	31.3196	526	Fieldwork, specimen number：20210723003	Epiphytic type
Bulbophyllum odoratissimum (Sm.) Lindl.	109.831	31.3096	526	Fieldwork, specimen number：20210723004	Epiphytic type
Goodyera schlechtendaliana Rchb. F.	110.071	31.2822	1406	Fieldwork, specimen number：20210723005	Terrestrial type
Odontochilus elwesii C. B. Clarke ex Hook. f.	110.052	31.3401	1546	Fieldwork, specimen number：20210723006	Terrestrial type
Rhomboda moulmeinensis (E. C. Parish & Rchb. f.) Ormer.	110.052	31.3401	1546	Fieldwork, specimen number：20210723007	Terrestrial type
Liparis fargesii Finet	110.014	31.2702	904	Fieldwork, specimen number：20210723008	Epiphytic type
Pholidota yunnanensis Rolfe	110.013	31.2701	904	Fieldwork, specimen number：20210724001	Epiphytic type
Calanthe davidii Franch.	110.091	31.2479	1041	Fieldwork, specimen number：20210724002	Terrestrial type
Cymbidium goeringii (Rchb. f.) Rchb. F.	110.091	31.2479	1041	Fieldwork, specimen number：20210724003	Terrestrial type
Cymbidium goeringii (Rchb. f.) Rchb. F.	110.063	31.2776	1406	Fieldwork, specimen number：20210724004	Terrestrial type
Cypripedium henryi Rolfe	110.066	31.2776	1406	Fieldwork, specimen number：20210724005	Terrestrial type
Cypripedium henryi Rolfe	110.066	31.2776	1406	Fieldwork, specimen number：20210724006	Terrestrial type
Cymbidium faberi Rolfe	110.066	31.2773	1406	Fieldwork, specimen number：20210725001	Terrestrial type
Calanthe davidii Franch.	110.065	31.2764	1406	Fieldwork, specimen number：20210725002	Terrestrial type
Cymbidium goeringii (Rchb. f.) Rchb. F.	110.064	31.2763	1406	Fieldwork, specimen number：20210725003	Terrestrial type
Cypripedium japonicum Thunb.	110.064	31.2764	1406	Fieldwork, specimen number：20210725004	Terrestrial type
Cypripedium henryi Rolfe	110.063	31.2763	1406	Fieldwork, specimen number：20210725005	Terrestrial type
Liparis campylostalix Rchb. f.	110.063	31.2763	1406	Fieldwork, specimen number：20210725006	Terrestrial type
Cypripedium japonicum Thunb.	110.063	31.2763	1406	Fieldwork, specimen number：20210725007	Terrestrial type
Calanthe davidii Franch.	110.063	31.2761	1406	Fieldwork, specimen number：20210725008	Terrestrial type
Cypripedium henryi Rolfe	110.063	31.2761	1406	Fieldwork, specimen number：20220625001	Terrestrial type
Calanthe davidii Franch.	110.063	31.2767	1406	Fieldwork, specimen number：20220625002	Terrestrial type
Cymbidium goeringii (Rchb. f.) Rchb. F.	110.063	31.2767	1406	Fieldwork, specimen number：20220625003	Terrestrial type
Cymbidium goeringii (Rchb. f.) Rchb. F.	110.062	31.2768	1406	Fieldwork, specimen number：20220625004	Terrestrial type
Calanthe davidii Franch.	110.062	31.2768	1406	Fieldwork, specimen number：20220625005	Terrestrial type
Cymbidium goeringii (Rchb. f.) Rchb. F.	110.062	31.2768	1406	Fieldwork, specimen number：20220625006	Terrestrial type
Goodyera schlechtendaliana Rchb. F.	110.062	31.2768	1406	Fieldwork, specimen number：20220626001	Terrestrial type
Calanthe discolor Lindl.	110.062	31.2768	1406	Fieldwork, specimen number：20220626002	Terrestrial type
Changnienia amoena S. S. Chien	110.062	31.2768	1406	Fieldwork, specimen number：20220626003	Terrestrial type
Calanthe davidii Franch.	110.062	31.2768	1406	Fieldwork, specimen number：20220626004	Terrestrial type
Goodyera schlechtendaliana Rchb. F.	110.062	31.2771	1406	Fieldwork, specimen number：20220626005	Terrestrial type
Goodyera schlechtendaliana Rchb. F.	110.062	31.2771	1406	Fieldwork, specimen number：20220626006	Terrestrial type
Bletilla formosana (Hayata) Schltr.	110.062	31.2771	1406	Fieldwork, specimen number：20220626007	Terrestrial type
Liparis campylostalix Rchb. f.	110.079	31.324	1339	Fieldwork, specimen number：20220627001	Terrestrial type
Cymbidium lancifolium Hook.	110.079	31.324	1339	Fieldwork, specimen number：20220627002	Semi-epiphytic type
Liparis campylostalix Rchb. f.	110.079	31.328	1339	Fieldwork, specimen number：20220627003	Terrestrial type
Goodyera biflora (Lindl.) Hook. f.	110.079	31.3279	1339	Fieldwork, specimen number：20220627004	Terrestrial type
Ajuga nipponensis Makino	110.079	31.3279	1339	Fieldwork, specimen number：20220627005	Terrestrial type
Odontochilus elwesii C. B. Clarke ex Hook. f.	110.077	31.3301	1339	Fieldwork, specimen number：20220627006	Terrestrial type
Luisia teres (Thunb. ex A. Murray) Blume	110.077	31.3301	1339	Fieldwork, specimen number：20220627007	Epiphytic type
Bletilla formosana (Hayata) Schltr.	110.078	31.3299	1339	Fieldwork, specimen number：20220627008	Terrestrial type
Gastrodia elata Bl.	109.941	31.4509	2029	Fieldwork, specimen number：20220814001	Saprophytic type
Cymbidium goeringii (Rchb. f.) Rchb. F.	109.988	31.4649	1789	Fieldwork, specimen number：20220814002	Terrestrial type
Goodyera biflora (Lindl.) Hook. f.	109.982	31.4646	1789	Fieldwork, specimen number：20220814003	Terrestrial type
Goodyera schlechtendaliana Rchb. F.	109.972	31.415	1104	Fieldwork, specimen number：20220814005	Terrestrial type
Cymbidium faberi Rolfe	109.972	31.4151	1104	Fieldwork, specimen number：20220814006	Terrestrial type
Cymbidium faberi Rolfe	109.972	31.415	1104	Fieldwork, specimen number：20220814007	Terrestrial type
Cymbidium faberi Rolfe	109.972	31.415	1104	Fieldwork, specimen number：20220814008	Terrestrial type
Cymbidium faberi Rolfe	109.972	31.415	1104	Fieldwork, specimen number：20220814009	Terrestrial type
Cymbidium faberi Rolfe	109.974	31.4144	1104	Fieldwork, specimen number：20220814010	Terrestrial type
Cymbidium faberi Rolfe	109.974	31.4145	1104	Fieldwork, specimen number：20220814011	Terrestrial type
Cymbidium goeringii (Rchb. f.) Rchb. F.	109.974	31.4145	1104	Fieldwork, specimen number：20220815001	Terrestrial type
Cymbidium goeringii (Rchb. f.) Rchb. F.	109.995	31.3996	1104	Fieldwork, specimen number：20220815002	Terrestrial type
Liparis regnieri Finet	109.898	31.2786	529	Fieldwork, specimen number：20220815003	Terrestrial type
Calanthe davidii Franch.	110.055	31.3995	2186	Fieldwork, specimen number：20220815004	Terrestrial type
Neottia oblata (S. C. Chen) Szlach.	110.073	31.3989	2186	Fieldwork, specimen number：20220815005	Saprophytic type
Calanthe alpina Hook. f. ex Lindl.	110.073	31.3989	2186	Fieldwork, specimen number：20220815006	Terrestrial type
Cymbidium goeringii (Rchb. f.) Rchb. F.	110.035	31.3955	1846	Fieldwork, specimen number：20220816001	Terrestrial type
Cymbidium goeringii (Rchb. f.) Rchb. F.	110.035	31.3957	1846	Fieldwork, specimen number：20220816002	Terrestrial type
Habenaria dentata (Sw.) Schltr.	110.033	31.3992	1846	Fieldwork, specimen number：20220816003	Terrestrial type
Cypripedium calceolus L.	109.983	31.4495	1433	Fieldwork, specimen number：20220816004	Terrestrial type
Hemipilia henryi Rolfe	109.983	31.4495	1433	Fieldwork, specimen number：20220816005	Terrestrial type
Dendrobium hancockii Rolfe	109.98	31.3506	994	Fieldwork, specimen number：20220816006	Epiphytic type
Hemipilia henryi Rolfe	109.982	31.4194	1433	Fieldwork, specimen number：20220816007	Terrestrial type
Bulbophyllum andersonii (Hook. f.) J. J. Sm.	109.984	31.422	1433	Fieldwork, specimen number：20220817001	Epiphytic type
Cymbidium goeringii (Rchb. f.) Rchb. F.	109.986	31.4262	1433	Fieldwork, specimen number：20220817002	Terrestrial type
Cymbidium faberi Rolfe	109.987	31.4265	1433	Fieldwork, specimen number：20220817003	Terrestrial type
Cymbidium faberi Rolfe	109.986	31.4264	1433	Fieldwork, specimen number：20220817004	Terrestrial type
Ischnogyne mandarinorum (Kraenzl.) Schltr.	109.984	31.4222	1433	Fieldwork, specimen number：20220817005	Epiphytic type
Bulbophyllum omerandrum Hayata	109.984	31.4222	1433	Fieldwork, specimen number：20220817006	Epiphytic type
Cymbidium lancifolium Hook.	109.983	31.4202	1433	Fieldwork, specimen number：20220817007	Semi-epiphytic type
Cymbidium faberi Rolfe	109.988	31.399	1104	Fieldwork, specimen number：20220817008	Terrestrial type
Cymbidium goeringii (Rchb. f.) Rchb. F.	109.988	31.399	1104	Fieldwork, specimen number：20220818001	Terrestrial type
Platanthera minor (Miq.) Rchb. F.	109.988	31.399	1104	Fieldwork, specimen number：20220818002	Terrestrial type
Platanthera minor (Miq.) Rchb. F.	109.988	31.3989	1104	Fieldwork, specimen number：20220818003	Terrestrial type
Cymbidium goeringii (Rchb. f.) Rchb. F.	109.988	31.3989	1104	Fieldwork, specimen number：20220818004	Terrestrial type
Cymbidium goeringii (Rchb. f.) Rchb. F.	109.987	31.3981	1104	Fieldwork, specimen number：20220818005	Terrestrial type
Pholidota yunnanensis Rolfe	109.984	31.3909	1104	Fieldwork, specimen number：20220818006	Epiphytic type
Pholidota yunnanensis Rolfe	109.984	31.3907	1104	Fieldwork, specimen number：20220818007	Epiphytic type
Liparis fargesii Finet	109.98	31.388	1104	Fieldwork, specimen number：20220818008	Epiphytic type
Liparis fargesii Finet	109.98	31.388	1104	Fieldwork, specimen number：20220818009	Epiphytic type
Cymbidium goeringii (Rchb. f.) Rchb. F.	109.967	31.413	1104	Fieldwork, specimen number：20230409001	Terrestrial type
Cymbidium goeringii (Rchb. f.) Rchb. F.	109.967	31.4134	1104	Fieldwork, specimen number：20230409002	Terrestrial type
Cymbidium goeringii (Rchb. f.) Rchb. F.	109.968	31.414	1104	Fieldwork, specimen number：20230409002	Terrestrial type
Calanthe davidii Franch.	109.968	31.4144	1104	Fieldwork, specimen number：20230409003	Terrestrial type
Cymbidium faberi Rolfe	109.967	31.4144	1104	Fieldwork, specimen number：20230409004	Terrestrial type
Cymbidium goeringii (Rchb. f.) Rchb. F.	109.965	31.414	1104	Fieldwork, specimen number：20230409005	Terrestrial type
Bulbophyllum chondriophorum (Gagnep.) Seidenf.	109.979	31.4082	1104	Fieldwork, specimen number：20230409006	Epiphytic type
Bulbophyllum omerandrum Hayata	109.979	31.4082	1104	Fieldwork, specimen number：20230409007	Epiphytic type
Dendrobium hancockii Rolfe	109.98	31.388	1104	Fieldwork, specimen number：20230410001	Epiphytic type
Dendrobium hancockii Rolfe	109.981	31.3881	1104	Fieldwork, specimen number：20230410002	Epiphytic type
Cymbidium floribundum Lindl.	109.987	31.3814	1104	Fieldwork, specimen number：20230410003	Epiphytic type
Cymbidium faberi Rolfe	109.983	31.3783	1104	Fieldwork, specimen number：20230410004	Terrestrial type
Goodyera biflora (Lindl.) Hook. f.	109.98	31.4657	1789	Fieldwork, specimen number：20230410005	Terrestrial type
Goodyera schlechtendaliana Rchb. F.	109.98	31.4657	1789	Fieldwork, specimen number：20230410006	Terrestrial type
Goodyera biflora (Lindl.) Hook. f.	109.979	31.466	1789	Fieldwork, specimen number：20230410007	Terrestrial type
Changnienia amoena S. S. Chien	110.061	31.2772	1406	Fieldwork, specimen number：20230410008	Terrestrial type
Pleione bulbocodioides (Franch.) Rolfe	110.059	30.8603	1736	Fieldwork, specimen number：20230411001	Semi-epiphytic type
Liparis fargesii Finet	110.124	31.3083	1492	Fieldwork, specimen number：20230411002	Epiphytic type
Odontochilus elwesii C. B. Clarke ex Hook. f.	110.051	31.3385	1546	Fieldwork, specimen number：20230411003	Terrestrial type
Habenaria dentata (Sw.) Schltr.	110.052	31.3379	1546	Fieldwork, specimen number：20230411004	Terrestrial type
Luisia teres (Thunb. ex A. Murray) Blume	110.078	31.3296	1339	Fieldwork, specimen number：20230411005	Epiphytic type
Pleione bulbocodioides (Franch.) Rolfe	110.072	31.3893	2186	Fieldwork, specimen number：20230412001	Semi-epiphytic type
Luisia teres (Thunb. ex A. Murray) Blume	110.075	31.3327	1339	Fieldwork, specimen number：20230412002	Epiphytic type
Luisia teres (Thunb. ex A. Murray) Blume	110.075	31.3328	1339	Fieldwork, specimen number：20230412003	Epiphytic type
Luisia teres (Thunb. ex A. Murray) Blume	110.076	31.3327	1339	Fieldwork, specimen number：20230412004	Epiphytic type
Cheirostylis chinensis Rolfe	109.986	31.3568	994	Fieldwork, specimen number：202304120015	Terrestrial type
Calanthe hancockii Rolfe	110.052	31.3419	1546	Fieldwork, specimen number：20230412006	Terrestrial type
Thrixspermum japonicum (Miq.) Rchb. F.	110.118	31.3685	1433	Fieldwork, specimen number：20230512001	Epiphytic type
Gastrochilus formosanus (Hayata) Hayata	110.118	31.3685	1433	Fieldwork, specimen number：20230512002	Epiphytic type
Bletilla ochracea Schltr.	110.062	31.2771	1406	Fieldwork, specimen number：20230512003	Terrestrial type
Goodyera biflora (Lindl.) Hook. f.	107.667	29.6111	1745	Fieldwork, specimen number：20230512004	Terrestrial type
Calanthe davidii Franch.	107.666	29.6105	1265	Fieldwork, specimen number：20230512005	Terrestrial type
Ajuga nipponensis Makino	107.666	29.6105	1265	Fieldwork, specimen number：20230513001	Terrestrial type
Cymbidium goeringii (Rchb. f.) Rchb. F.	107.665	29.6113	1265	Fieldwork, specimen number：20230513002	Terrestrial type
Cymbidium goeringii (Rchb. f.) Rchb. F.	107.663	29.6131	1265	Fieldwork, specimen number：20230513004	Terrestrial type
Cymbidium goeringii (Rchb. f.) Rchb. F.	107.663	29.6132	1265	Fieldwork, specimen number：20230513005	Terrestrial type
Calanthe discolor Lindl.	107.659	29.6113	1265	Fieldwork, specimen number：20230513006	Terrestrial type
Cephalanthera falcata (Thunb. ex A. Murray) Blume	107.59	29.5536	1594	Fieldwork, specimen number：20230514001	Terrestrial type
Cephalanthera falcata (Thunb. ex A. Murray) Blume	107.59	29.5532	1594	Fieldwork, specimen number：20230514002	Terrestrial type
Platanthera minor (Miq.) Rchb. F.	107.591	29.5527	1594	Fieldwork, specimen number：20230514003	Terrestrial type
Calanthe discolor Lindl.	107.591	29.5516	1594	Fieldwork, specimen number：20230514004	Terrestrial type
Cephalanthera falcata (Thunb. ex A. Murray) Blume	107.591	29.5507	1594	Fieldwork, specimen number：20230514005	Terrestrial type
Platanthera minor (Miq.) Rchb. F.	108.591	30.5507	967	Fieldwork, specimen number：20230514006	Terrestrial type
Cephalanthera falcata (Thunb. ex A. Murray) Blume	107.591	29.5506	1594	Fieldwork, specimen number：20230611001	Terrestrial type
Cephalanthera falcata (Thunb. ex A. Murray) Blume	107.591	29.5502	1594	Fieldwork, specimen number：20230611002	Terrestrial type
Cephalanthera falcata (Thunb. ex A. Murray) Blume	107.596	29.55	1594	Fieldwork, specimen number：20230611003	Terrestrial type
Calanthe davidii Franch.	107.564	29.4947	1056	Fieldwork, specimen number：20230611004	Terrestrial type
Cypripedium yatabeanum Makino	109.127	31.7214	1785	Fieldwork, specimen number：20230612001	Terrestrial type
Cypripedium yatabeanum Makino	108.74	32.0484	1665	Fieldwork, specimen number：20230612002	Terrestrial type
Cypripedium yatabeanum Makino	108.762	31.7135	1296	Fieldwork, specimen number：20230612003	Terrestrial type
Cypripedium henryi Rolfe	108.857	31.9364	1701	Fieldwork, specimen number：20230612004	Terrestrial type
Calanthe davidii Franch.	108.857	31.9364	1701	Fieldwork, specimen number：20230612005	Terrestrial type
Calanthe davidii Franch.	108.91	31.9347	1508	Fieldwork, specimen number：20230612006	Terrestrial type
Cypripedium henryi Rolfe	108.91	31.9347	1508	Fieldwork, specimen number：20230613001	Terrestrial type
Goodyera schlechtendaliana Rchb. F.	108.91	31.9347	1508	Fieldwork, specimen number：20230613002	Terrestrial type
Pleione bulbocodioides (Franch.) Rolfe	108.91	31.9347	1508	Fieldwork, specimen number：20230613003	Semi-epiphytic type
Cremastra appendiculata (D. Don) Makino	108.91	31.9347	1508	Fieldwork, specimen number：20230613004	Terrestrial type
Calanthe davidii Franch.	108.588	32.1349	1798	Fieldwork, specimen number：20230613005	Terrestrial type
Cymbidium faberi Rolfe	108.91	31.9616	1508	Fieldwork, specimen number：20230613006	Terrestrial type
Calanthe davidii Franch.	108.784	31.7376	1296	Fieldwork, specimen number：20230613007	Terrestrial type
Calanthe tricarinata Lindl.	108.766	31.7052	1968	Fieldwork, specimen number：20230614001	Terrestrial type
Orchidaceae Juss.	109.044	31.7213	1911	Fieldwork, specimen number：20230614002	Terrestrial type
Epipactis helleborine (L.) Crantz	109.02	31.7289	1935	Fieldwork, specimen number：20230614003	Terrestrial type
Calanthe discolor Lindl.	109.024	31.7269	1935	Fieldwork, specimen number：20230614004	Terrestrial type
Calanthe discolor Lindl.	109.024	31.7239	1935	Fieldwork, specimen number：20230614005	Terrestrial type
Calanthe davidii Franch.	109.024	31.7238	1935	Fieldwork, specimen number：20230614006	Terrestrial type
Cypripedium henryi Rolfe	109.044	31.6976	2134	Fieldwork, specimen number：20230615001	Terrestrial type
Orchidaceae Juss.	109.045	31.6973	2134	Fieldwork, specimen number：20230615002	Terrestrial type
Cypripedium calceolus L.	109	31.7317	1935	Fieldwork, specimen number：20230615003	Terrestrial type
Epipactis mairei Schltr.	109.007	31.7276	1935	Fieldwork, specimen number：20230615004	Terrestrial type
Cephalanthera erecta (Thunb.) Bl.	107.189	29.0327	1972	Fieldwork, specimen number：20230615005	Terrestrial type
Platanthera japonica (Thunb. ex A. Murray) Lindl.	107.204	28.998	1712	Fieldwork, specimen number：20230615006	Terrestrial type
Note: Source of external data: GBIF Occurrence Download DOI: https://doi.org/10.15468/dl.sey3gq. Field survey data: specimens, which are deposited in the Herbarium of the School of Life Sciences, Southwest University. Due to limitations such as survey time constraints, some species were not identified to the species level. This study focuses on orchids distributed in Chongqing; therefore, this da…

## Sheet: Table S2
Supplementary table 2. Bioclimatic variables.
Environmental factor	Describe	Modeling
Bio1	Annual mean temperature/℃	No
Bio2	Mean diurnal range (mean of monthly (max temp–min temp))/℃	No
Bio3	Isothermality (×100)	Yes
Bio4	Temperature seasonality (standard deviation×100)	No
Bio5	Maximum temperatureof the warmest month /℃	No
Bio6	Minimum temperature of the coldest month/℃	Yes
Bio7	Annual temperature range/℃	No
Bio8	Mean temperature of the wettest quarter/℃	No
Bio9	Mean temperature of the driest quarter/℃	No
Bio10	Mean temperature in the warmest quarter/℃	No
Bio11	Mean temperature in the coldest quarter/℃	No
Bio12	Annual precipitation/mm	Yes
Bio13	Precipitation of the wettest month/mm	Yes
Bio14	Precipitation of the driest month/mm	Yes
Bio15	Precipitation seasonality	Yes
Bio16	Precipitation of the wettest quarter/mm	Yes
Bio17	Precipitation of the driest quarter/mm	No
Bio18	Precipitation of the warmest quarter/mm	Yes
Bio19	Precipitation of the coldest quarter/mm	No
Bio20	Altitude/m	Yes
